# Supplementary material for: Effects of rhizoma peanut cultivars (Arachis glabrata Benth.) on the soil bacterial diversity and predicted function in nitrogen fixation
Source: Ecol Evol. 2019 Nov 5;9(22):12676–87. doi: 10.1002/ece3.5735 (PMC6875664; doi:10.1002/ece3.5735)
Supplement: Supplementary file 1 [file ECE3-9-12676-s001.xlsx]

## Sheet: Sample inf.
Table S1. Sample ID corresponding to each treatment and replicate of seven rhizoma peanut cultivars
Sample ID	Rhizoma peanut cultivars	Replicates
S1	LATITUDE	LAT_1
S2	LATITUDE	LAT_2
S3	LATITUDE	LAT_3
S4	UF_TITO	TITO_1
S5	UF_TITO	TITO_2
S6	UF_TITO	TITO_3
S7	UF_PEACE	PEACE_1
S8	UF_PEACE	PEACE_2
S9	UF_PEACE	PEACE_3
S10	FLORIGRAZE	FLO_1
S12	FLORIGRAZE	FLO_2
S13	ARBROOK	ARBR_1
S14	ARBROOK	ARBR_2
S15	ECOTURF	ECO_1
S16	ECOTURF	ECO_2
S17	ECOTURF	ECO_3
S18	ARBLICK	ARBL_1
S20	ARBLICK	ARBL_2
S21	ECOTURF	ECO_4
S22	ECOTURF	ECO_5
S23	ECOTURF	ECO_6
S24	ARBLICK	ARBL_4
S25	ARBLICK	ARBL_5
S26	ARBLICK	ARBL_6
S27	FLORIGRAZE	FLO_4
S28	FLORIGRAZE	FLO_5
S29	FLORIGRAZE	FLO_6
S30	ARBROOK	ARBR_4
S31	ARBROOK	ARBR_5
S32	ARBROOK	ARBR_6
S33	UF_TITO	TITO_4
S34	UF_TITO	TITO_5
S35	UF_TITO	TITO_6
S36	LATITUDE	LAT_4
S37	LATITUDE	LAT_5
S38	LATITUDE	LAT_6
S39	UF_PEACE	PEACE_4
S40	UF_PEACE	PEACE_5
S41	UF_PEACE	PEACE_6
S42	UF_PEACE	PEACE_7
S43	UF_PEACE	PEACE_8
S44	UF_PEACE	PEACE_9
S45	FLORIGRAZE	FLO_7
S46	FLORIGRAZE	FLO_8
S47	FLORIGRAZE	FLO_9
S48	ECOTURF	ECO_7
S49	ECOTURF	ECO_8
S50	ECOTURF	ECO_9
S51	ARBLICK	ARBL_7
S52	ARBLICK	ARBL_8
S53	ARBLICK	ARBL_9
S54	LATITUDE	LAT_7
S55	LATITUDE	LAT_8
S56	LATITUDE	LAT_9
S57	UF_TITO	TITO_7
S58	UF_TITO	TITO_8
S59	UF_TITO	TITO_9
S60	ARBROOK	ARBR_7
S61	ARBROOK	ARBR_8
S62	ARBROOK	ARBR_9
S63	FLORIGRAZE	FLO_10
S64	LATITUDE	LAT_10
S65	LATITUDE	LAT_11
S66	LATITUDE	LAT_12
S67	ARBLICK	ARBL_10
S68	ARBLICK	ARBL_11
S69	ARBLICK	ARBL_12
S70	UF_TITO	TITO_10
S71	UF_TITO	TITO_11
S72	UF_TITO	TITO_12
S73	ECOTURF	ECO_10
S74	ECOTURF	ECO_11
S75	ECOTURF	ECO_12
S76	UF_PEACE	PEACE_10
S77	UF_PEACE	PEACE_11
S78	UF_PEACE	PEACE_12
S79	ARBROOK	ARBR_10
S80	ARBROOK	ARBR_11
S81	ARBROOK	ARBR_12
S82	FLORIGRAZE	FLO_11
S83	FLORIGRAZE	FLO_12
