# Supplementary material for: Effects of rhizoma peanut cultivars (Arachis glabrata Benth.) on the soil bacterial diversity and predicted function in nitrogen fixation
Source: Ecol Evol. 2019 Nov 5;9(22):12676–87. doi: 10.1002/ece3.5735 (PMC6875664; doi:10.1002/ece3.5735)
Supplement: Supplementary file 2 [file ECE3-9-12676-s002.xlsx]

## Sheet: PCR PROCEDURE
Table S2. Reagents and reaction conditions for three PCR amplification steps.
First step: 0.5μl of template DNA
Reagent	Quantity (μl)	Reaction conditions:
10X buffer	1.25	94℃ for 10.00 min; 10 cycles at 94℃ for 1.00 min, 52℃ for 2.00 min, 72℃ for 2min; 72℃ for 10 min; 4℃ forever.
MgCl2 (50mM)	0.375
515F (10uM)	0.5
806R (10uM)	0.5
dNTP (10 mM)	0. 25
Taq (5U/μl)	0.05
Filter sterilized H2O	Fill to final 12.5
Second step: 2.5μl of DNA product from step 1
Reagent	Quantity (μl)	Reaction conditions:
10X buffer	1.25	94℃ for 10.00 min; 10 cycles at 94℃ for 1.00 min, 52℃ for 2.00 min, 72℃ for 2min; 72℃ for 10 min; 4℃ forever.
MgCl2 (50mM)	0.375
515F F1-F6 (10uM)	0.5
806R F1-F6 (10uM)	0.5
dNTP (10 mM)	0. 25
Taq (5U/μl)	0.05
Filter sterilized H2O	Fill to final 12.5
Second step3: 10μl of DNA product from step 2
Reagent	Quantity (μl)	Reaction conditions:
		94℃ for 10.00 min; 10 cycles at 94℃ for 1.00 min, 61℃ for 2.00 min, 72℃ for 2min; 72℃ for 10 min; 4℃ forever.
10X buffer	2.5
MgCl2 (50mM)	0.75
Primer f (10 mM)	0.5
dNTP (10 mM)	0.5
Taq (5U/μl)	0. 1
Filter sterilized H2O	Fill to final 25
